# Supplementary material for: Prognostic Impact of the Pretreatment Controlling Nutritional Status (CONUT) Score in Anaplastic Thyroid Cancer: A Retrospective Cohort Study
Source: Cancers (Basel). 2025 Oct 16;17(20):3344. doi: 10.3390/cancers17203344 (PMC12564293; doi:10.3390/cancers17203344)
Supplement: Supplementary file 1 [file cancers-17-03344-s001.zip]

Archive with 10 entries (10 files):
- supplementary data_cancers_ver 1.0.pdf
- Supplementary Figure S1. KM curves 2-year.tif
- Supplementary Figure S2. a.tiff
- Supplementary Figure S2.b.tiff
- Supplementary Figure S3. a.tiff
- Supplementary Figure S3. b.tiff
- Supplementary Figure S4. a.tiff
- Supplementary Figure S4. b.tiff
- Supplementary Figure S5. a.tiff
- Supplementary Figure S5. b.tiff
